# Supplementary material for: Crosstalk of Cytokinin with Ethylene and Auxin for Cell Elongation Inhibition and Boron Transport in Arabidopsis Primary Root under Boron Deficiency
Source: Plants (Basel). 2022 Sep 8;11(18):2344. doi: 10.3390/plants11182344 (PMC9504276; doi:10.3390/plants11182344)
Supplement: Supplementary file 1 [file plants-11-02344-s001.zip]

Archive with 5 entries (4 files):
- plants-1861706-supplementary/
- plants-1861706-supplementary/Figure S1.pdf
- plants-1861706-supplementary/Figure S2.pdf
- plants-1861706-supplementary/Figure S3.pdf
- plants-1861706-supplementary/Supplementary Table S1.pdf
